# Supplementary material for: Preparation of Novel Nitrogen-Rich Fluorinated Hyperbranched Poly(amide-imide) and Evaluation of Its Electrochromic Properties and Iodine Adsorption Behavior
Source: Polymers (Basel). 2023 Nov 25;15(23):4537. doi: 10.3390/polym15234537 (PMC10707875; doi:10.3390/polym15234537)
Supplement: Supplementary file 1 [file polymers-15-04537-s001.zip]

Archive with 1 entries (1 files):
- polymers-2700484-supplementary.pdf
